# Supplementary material for: Spectrum of pathogenic variants and high prevalence of pathogenic BBS7 variants in Russian patients with Bardet–Biedl syndrome
Source: Front Genet. 2024 Jul 18;15:1419025. doi: 10.3389/fgene.2024.1419025 (PMC11291329; doi:10.3389/fgene.2024.1419025)
Supplement: Supplementary file 1 [file Table2.xlsx]

## Sheet: Лист1
Gene	cDNA	Effect	Clinvar Accession
BBS1 NM_024649.4	c.1110+30_1110+33del		SCV005061787
	c.159+23G>A		SCV005061788
	c.1717C>T	p.Gln573Ter	SCV005061789
	c.479+2T>G	splicing	SCV005061791
	c.1401C>G	p.Tyr467Ter	SCV005061790
	c.667del	p.Thr223ProfsTer17	SCV005061792
BBS2 NM_031885.3	c.926C>T	p.Ser309Leu	SCV005061794
	c.653G>A	p.Gly218Asp	SCV005061795
	c.194A>T	p.Asp65Val	SCV005061796
BBS5 NM_152384.2	c.208+5G>A	splicing	SCV005061800
CEP290 NM_025114.3	c.6596C>T	p.Thr2199Ile	SCV005061799
	c.3154A>G	p.Ile1052Val	SCV005061798
	c.7015C>T	p.Arg2339Trp	SCV005061803
BBS7 NM_176824.2	c.1773del	p.Asn592ThrfsTer6	SCV005061802
	c.718+3A>G		SCV005061801
	c.1583T>G	p.Leu528Arg	SCV005061806
	c.455G>T	p.Cys152Phe	SCV005061804
	c.495G>C	p.Leu165Phe	SCV005061809
	c.1230+5G>A		SCV005061808
	c.790G>A	p.Gly264Arg	SCV005061805
BBS10 NM_024685.3	c.-151T>C		SCV005061807
	c.1969A>G	p.Thr657Ala	SCV005061812
TTC8 NM_198309.3	c.651G>T	p.Trp217Cys	SCV005061811
	c.128T>C	p.Leu43Ser	SCV005061810
	c.871_875del	p.Ile301Ter	SCV005061813
BBS9 NM_198428.2	c.677_678dup	p.Leu227AsnfsTer8	SCV005061814
BBS12 NM_152618.2	c.68C>T	p.Ala23Val	SCV005061815
	c.376G>T	p.Glu126Ter	SCV005061816
	c.1792T>G	p.Tyr598Asp	SCV005061817
MKKS NM_018848.3	c.1273-5_1273-2delinsAAAG	splicing	SCV005061818
	c.732_733del	p.Phe244LeufsTer10	SCV005061820
	c.802C>T	p.Leu268Phe	SCV005061819
IFT74 NM_025103.2	c.1624-1G>A	splicing	SCV005061821
WDPCP NM_015910.5	c.220G>C	p.Gly74Arg	SCV005068261
